# Supplementary material for: Systemic and Mucosal Immune Responses Induced by Adenoviral-Vectored Consensus H5 Influenza A Vaccines in Mice and Swine
Source: Vaccines (Basel). 2025 Aug 30;13(9):928. doi: 10.3390/vaccines13090928 (PMC12474482; doi:10.3390/vaccines13090928)
Supplement: Supplementary file 1 [file vaccines-13-00928-s001.zip]

Archive with 1 entries (1 files):
- vaccines-3831927-supplementary.pdf
